# Supplementary material for: Prognostic utility of systemic immune-inflammation markers in locally advanced cervical cancer undergoing radical radiotherapy
Source: Oncologist. 2026 Apr 21;31(5):oyag139. doi: 10.1093/oncolo/oyag139 (PMC13131946; doi:10.1093/oncolo/oyag139)
Supplement: oyag139_Supplementary_Data [file oyag139_supplementary_data.zip]

Archive with 4 entries (4 files):
- Table S3.docx
- TableS1.docx
- TableS2.docx
- Figure S1-3.docx
